# Supplementary material for: The heritability of Nematodirus battus fecal egg counts
Source: Parasitology. 2022 Jan 26;149(4):555–61. doi: 10.1017/S0031182022000014 (PMC10090607; doi:10.1017/S0031182022000014)
Supplement: Supplementary file 1 [file S0031182022000014sup.zip]

Archive with 5 entries (5 files):
- S0031182022000014sup001.tif
- S0031182022000014sup002.tif
- S0031182022000014sup003.tif
- S0031182022000014sup004.txt
- S0031182022000014sup005.txt
