# Supplementary material for: The heritability of Nematodirus battus fecal egg counts
Source: Parasitology. 2022 Jan 26;149(4):555–61. doi: 10.1017/S0031182022000014 (PMC10090607; doi:10.1017/S0031182022000014)
Supplement: Supplementary file 1 [file S0031182022000014sup.zip › S0031182022000014sup005.txt]

proc import 
            DATAFILE="/home/mstear0/Nematodirus/Nemb92.txt"
            out=onea
            dbms=dlm
            replace;
     datarow=2;
	 delimiter='09'x;
run;

***AXIS1 label=('EGGS PER GRAM');

proc sgplot data=onea;
  Histogram nembjun ;
  xaxis label = 'EGGS PER GRAM';
  yaxis label='FREQUENCY';
 run;
 
proc import 
            DATAFILE="/home/mstear0/Nematodirus/Nemb93.txt"
            out=oneb
            dbms=dlm
            replace;
     datarow=2;
	 delimiter='09'x;
run;

proc import 
            DATAFILE="/home/mstear0/Nematodirus/Nemb94.txt"
            out=onec
            dbms=dlm
            replace;
     datarow=2;
	 delimiter='09'x;
run;

proc import 
            DATAFILE="/home/mstear0/Nematodirus/Nemb95.txt"
            out=oned
            dbms=dlm
            replace;
     datarow=2;
	 delimiter='09'x;
run;

proc import 
            DATAFILE="/home/mstear0/Nematodirus/Nemb96.txt"
            out=onee
            dbms=dlm
            replace;
     datarow=2;
	 delimiter='09'x;
run;

proc import 
            DATAFILE="/home/mstear0/Nematodirus/Nemb96.txt"
            out=onee
            dbms=dlm
            replace;
     datarow=2;
	 delimiter='09'x;
run;

proc import 
            DATAFILE="/home/mstear0/Nematodirus/nembpedall.txt"
            out=onef
            dbms=dlm
            replace;
     datarow=2;
	 delimiter='09'x;
run;

data onea;
 set onea;
 birthtyp='T';
 run;

proc sort data=onea;
 by animal;
 run;

proc sort data=oneb;
 by animal;
 run;

data onec;
 set onec;
 if btyp=1 then birthtyp='S';
 if btyp=2 then birthtyp='T';
 run;
 
proc sort data=onec;
 by animal;
 run;
 
 proc sort data=oned;
 by animal;
 run;
 
 proc sort data=onee;
 by animal;
 run;
 
 proc sort data=onef;
 by animal;
 run;
 
data one;
 merge onea oneb onec oned onee onef;
 by animal;
 keep animal sire dam year nembmay nembjun nembjul nembaug nembsep sex field age birthtyp;
 if year = 1992 then nembmay = nembmay / 50;
 if year = 1993 then nembmay = nembmay / 50;
 if year = 1994 then nembmay = nembmay / 50;
 if year = 1995 then nembmay = nembmay / 12.5;
 if year = 1996 then nembmay = nembmay / 12.5;
 if year = 1992 then nembjun = nembjun / 50;
 if year = 1993 then nembjun = nembjun / 50;
 if year = 1994 then nembjun = nembjun / 50;
 if year = 1995 then nembjun = nembjun / 12.5;
 if year = 1996 then nembjun = nembjun / 12.5;
 if year = 1992 then nembjul = nembjul / 50;
 if year = 1993 then nembjul = nembjul / 50;
 if year = 1994 then nembjul = nembjul / 50;
 if year = 1995 then nembjul = nembjul / 12.5;
 if year = 1996 then nembjul = nembjul / 12.5;
  run;

proc univariate data=one;
 var nembmay nembjun nembjul nembaug nembsep;
 run;

proc glimmix data=one abspconv=0.001;
 class year field sex birthtyp sire dam;
 model nembjun = year field age sex birthtyp / dist=negbin; 
 random sire dam(sire);
 parms (0.0089) (0.2460) (0.3810);
 run;
 
proc glimmix data=one abspconv=0.000001;
 class year field sex birthtyp sire dam;
 model nembjul = year field age sex birthtyp / dist=negbin; 
 random sire ;
 parms (0) (1.6709);
 run;
